# Supplementary material for: Discovery of type II polyketide synthase-like enzymes for the biosynthesis of cispentacin
Source: Nat Commun. 2023 Dec 6;14:8065. doi: 10.1038/s41467-023-43731-z (PMC10698177; doi:10.1038/s41467-023-43731-z)
Supplement: Supplementary file 7 — Source Data [file 41467_2023_43731_MOESM7_ESM.zip]

Archive with 1 entries (1 files):
- Separate Source Data files_231018/Source Data files_ver2.xlsx
