# Supplementary material for: Discovery of type II polyketide synthase-like enzymes for the biosynthesis of cispentacin
Source: Nat Commun. 2023 Dec 6;14:8065. doi: 10.1038/s41467-023-43731-z (PMC10698177; doi:10.1038/s41467-023-43731-z)
Supplement: Supplementary file 7 — Source Data [file 41467_2023_43731_MOESM7_ESM.zip › Separate Source Data files_231018/Source Data files_ver2.xlsx]

## Sheet: Supplementary Figure 5
	Supplementary Figure 5	Production of cispentacin by S. albus G153/pSEamcB-H
		The cispentacin titer was accurately quantified by standardizing to the height of the peak derived from phenylalanine.
		Standard cispentacin (mM)	Peak area of cispentacin (Cis)	Standard phenylalanine (mM)	Peak area of phenylalanine (Phe)	Peak area of cispentacin/Peak area of phenylalanine (Cis/Phe)	Cispentacin titer (mg/L)
	Cis0.1_2	0.1	31390	2	569115	0.0551558	12.9158
	Cis1_2	1	204957	2	760560	0.269482	129.158
	Cis2_2	2	321765	2	679848	0.47329	258.316
		Calculated Cispentacin (mM)	Peak area of cispentacin (Cis)	Standard phenylalanine (mM)	Peak area of phenylalanine (Phe)	Peak area of cispentacin/Peak area of phenylalanine (Cis/Phe)	Cispentacin titer (mg/L)	Standard deviation values	Average
	pSE101-1	-0.327314	-3951	2	119569	-0.0330437	-42.2753
	pSE101-2	-0.151929	977	2	177446	0.0055059	-19.6229
	pSEB-H-1	1.37009	1498681	2	4407294	0.340046	176.958
	pSEB-H-2	1.40811	1457743	2	4184068	0.348403	181.869
	pSEB-H-3	2.69143	2791544	2	4427672	0.630477	347.62
								97.1451	235.482

## Sheet: Supplementary Figure 6
	Supplementary Figure 6.	SDS‒PAGE analysis of purified recombinant proteins.

## Sheet: Supplementary Figure 7
	Supplementary Figure 7.	The molecular weight of the enzymes in the solution was calculated based on a calibration curve prepared using the Gel Filtration Calibration Kit HMW (Cytiva) and compared with the theoretical molecular weights of the AmcF–AmcG heterodimer.
		Ve (mL)	Kav*	MW (D)	log(MW)
	Blue dextran 2000 (Bd)	8.15	-
	Ferritin (F)	10.17	0.127445	440000	5.64345
	Aldolase (Ald)	12.49	0.273817	158000	5.19866
	Conalbumin (C)	13.94	0.3653	75000	4.87506
	Ovalbumin (O)	14.8	0.419558	44000	4.64345
	Carbonic Anhydrase (Ca)	16.2	0.507886	29000	4.4624
	Ribonuclease A (R) mixA	17.69	0.601893	13700	4.13672
	Ribonuclease A (R) mixB	17.7	0.602524	13700	4.13672
	Aprotinin (Apr)	19.81	0.735647	6500	3.81291
	AmcF-AmcG complex	14.96	0.429653	59300	4.77305
	Superdex200 Increase 10/300, AKTA purifier
	*Kav = (Ve - Vo) / (Vc - Vo)
	Vc (geometric column volume) = 24 (mL)
	Vo (column void volume) = Ve of Blue dextran 2000
				slope	-0.324576
				intercept	1.95175
